# Supplementary material for: Genomic characterization of rare molecular subclasses of hepatocellular carcinoma
Source: Commun Biol. 2021 Oct 4;4:1150. doi: 10.1038/s42003-021-02674-1 (PMC8490450; doi:10.1038/s42003-021-02674-1)
Supplement: Supplementary file 3 — Supplementary Data 1 [file 42003_2021_2674_MOESM3_ESM.xlsx]

## Sheet: Supplementary Data 1
Supplementary Data 1: CCA and HCC cohort samples with subtype calls and spearman coefficients
TCGA_16	TCGA.Study	Subtype	Cor.to.CCA	Cor.to.Blast
TCGA.CC.A1HT.01A	LIHC	Blast.Like	0.652109	0.378765
TCGA.G3.AAV7.01A	LIHC	Blast.Like	0.645089	0.251778
TCGA.ED.A8O6.01A	LIHC	Blast.Like	0.63094	0.153061
TCGA.CC.A5UC.01A	LIHC	Blast.Like	0.628442	0.343749
TCGA.CC.5263.01A	LIHC	Blast.Like	0.627628	0.229102
TCGA.G3.A7M9.01A	LIHC	Blast.Like	0.625061	0.47451
TCGA.CC.A8HV.01A	LIHC	Blast.Like	0.62175	0.206453
TCGA.CC.A7IG.01A	LIHC	Blast.Like	0.619691	0.237742
TCGA.DD.A4NN.01A	LIHC	Blast.Like	0.61884	0.220693
TCGA.BC.A10W.01A	LIHC	Blast.Like	0.616872	0.181981
TCGA.ED.A5KG.01A	LIHC	Blast.Like	0.616609	0.280202
TCGA.BW.A5NP.01A	LIHC	Blast.Like	0.616124	0.273636
TCGA.RC.A6M6.01A	LIHC	Blast.Like	0.61597	0.231577
TCGA.DD.AACH.01A	LIHC	Blast.Like	0.615913	0.181272
TCGA.RC.A6M3.01A	LIHC	Blast.Like	0.614239	0.379045
TCGA.CC.A7IE.01A	LIHC	Blast.Like	0.611542	0.318622
TCGA.DD.AAVQ.01A	LIHC	Blast.Like	0.611156	0.144445
TCGA.DD.A4NR.01A	LIHC	Blast.Like	0.606567	0.171627
TCGA.MR.A8JO.01A	LIHC	Blast.Like	0.605676	0.206372
TCGA.DD.AADC.01A	LIHC	Blast.Like	0.601045	0.249047
TCGA.YA.A8S7.01A	LIHC	Blast.Like	0.593168	0.263685
TCGA.2V.A95S.01A	LIHC	Blast.Like	0.591431	0.243466
TCGA.5C.AAPD.01A	LIHC	Blast.Like	0.59137	0.182399
TCGA.DD.AAD5.01A	LIHC	Blast.Like	0.589535	0.275174
TCGA.BC.A69H.01A	LIHC	Blast.Like	0.580842	0.228667
TCGA.EP.A2KA.01A	LIHC	Blast.Like	0.577554	0.188489
TCGA.DD.A39Y.01A	LIHC	Blast.Like	0.576944	0.265547
TCGA.CC.A5UD.01A	LIHC	Blast.Like	0.57406	0.247681
TCGA.5C.A9VG.01A	LIHC	Blast.Like	0.570628	0.324181
TCGA.DD.A1EF.01A	LIHC	Blast.Like	0.562823	0.172278
TCGA.CC.A7II.01A	LIHC	Blast.Like	0.562787	0.491455
TCGA.CC.A8HS.01A	LIHC	Blast.Like	0.55817	0.270216
TCGA.CC.5264.01A	LIHC	Blast.Like	0.556864	0.160665
TCGA.CC.5258.01A	LIHC	Blast.Like	0.553416	0.231165
TCGA.ED.A66Y.01A	LIHC	Blast.Like	0.552658	0.172646
TCGA.CC.A8HT.01A	LIHC	Blast.Like	0.551204	0.320429
TCGA.FV.A4ZP.01A	LIHC	Blast.Like	0.541095	0.155622
TCGA.2Y.A9GY.01A	LIHC	Blast.Like	0.539753	0.302178
TCGA.DD.AADB.01A	LIHC	Blast.Like	0.537637	0.251024
TCGA.DD.A1EL.01A	LIHC	Blast.Like	0.537267	0.285543
TCGA.DD.AACP.01A	LIHC	Blast.Like	0.536965	0.394607
TCGA.DD.AAC8.01A	LIHC	Blast.Like	0.532774	0.198198
TCGA.CC.A5UE.01A	LIHC	Blast.Like	0.532642	0.169575
TCGA.G3.AAV6.01A	LIHC	Blast.Like	0.531459	0.264115
TCGA.CC.A8HU.01A	LIHC	Blast.Like	0.526376	0.208575
TCGA.DD.AACL.01A	LIHC	Blast.Like	0.522441	0.319515
TCGA.DD.A1EJ.01A	LIHC	Blast.Like	0.52225	0.170294
TCGA.CC.A123.01A	LIHC	Blast.Like	0.519882	0.157152
TCGA.KR.A7K7.01A	LIHC	Blast.Like	0.519104	0.196436
TCGA.BC.A8YO.01A	LIHC	Blast.Like	0.516429	0.189875
TCGA.DD.AACB.01A	LIHC	Blast.Like	0.512476	0.209355
TCGA.RG.A7D4.01A	LIHC	Blast.Like	0.507231	0.341718
TCGA.DD.AACG.01A	LIHC	Blast.Like	0.505011	0.166396
TCGA.G3.AAV5.01A	LIHC	Blast.Like	0.503589	0.163678
TCGA.DD.A39V.01A	LIHC	Blast.Like	0.501321	0.152739
TCGA.BW.A5NQ.01A	LIHC	Blast.Like	0.489984	0.330274
TCGA.CC.A9FU.01A	LIHC	Blast.Like	0.487655	0.316648
TCGA.DD.AACZ.01A	LIHC	Blast.Like	0.483288	0.27082
TCGA.FV.A4ZQ.01A	LIHC	Blast.Like	0.478049	0.278739
TCGA.BC.A3KG.01A	LIHC	Blast.Like	0.470415	0.212377
TCGA.DD.AADD.01A	LIHC	Blast.Like	0.457267	0.152986
TCGA.CC.A7IK.01A	LIHC	Blast.Like	0.45678	0.20697
TCGA.QA.A7B7.01A	LIHC	Blast.Like	0.44355	0.177522
TCGA.CC.A7IJ.01A	LIHC	Blast.Like	0.43462	0.379758
TCGA.DD.AADN.01A	LIHC	Blast.Like	0.429739	0.20022
TCGA.CC.A3M9.01A	LIHC	Blast.Like	0.411103	0.410249
TCGA.W5.AA30.01A	CHOL	CHOL	0.83652	0.260254
TCGA.W5.AA2U.01A	CHOL	CHOL	0.836286	0.193167
TCGA.ZH.A8Y8.01A	CHOL	CHOL	0.83409	0.209955
TCGA.W5.AA2Z.01A	CHOL	CHOL	0.831772	0.210807
TCGA.W5.AA34.01A	CHOL	CHOL	0.830152	0.257602
TCGA.3X.AAVE.01A	CHOL	CHOL	0.829494	0.254794
TCGA.3X.AAVA.01A	CHOL	CHOL	0.826531	0.190124
TCGA.ZH.A8Y1.01A	CHOL	CHOL	0.823007	0.223437
TCGA.ZD.A8I3.01A	CHOL	CHOL	0.820085	0.228697
TCGA.ZH.A8Y2.01A	CHOL	CHOL	0.80602	0.204528
TCGA.W5.AA2G.01A	CHOL	CHOL	0.797643	0.181685
TCGA.WD.A7RX.01A	CHOL	CHOL	0.797324	0.247563
TCGA.W5.AA33.01A	CHOL	CHOL	0.797281	0.184877
TCGA.ZH.A8Y4.01A	CHOL	CHOL	0.789589	0.218882
TCGA.YR.A95A.01A	CHOL	CHOL	0.785693	0.13965
TCGA.W5.AA36.01A	CHOL	CHOL	0.785504	0.215945
TCGA.W5.AA31.01A	CHOL	CHOL	0.784757	0.19533
TCGA.ZH.A8Y5.01A	CHOL	CHOL	0.784447	0.157921
TCGA.W5.AA2Q.01A	CHOL	CHOL	0.780931	0.212011
TCGA.W5.AA38.01A	CHOL	CHOL	0.774598	0.182515
TCGA.W5.AA2W.01A	CHOL	CHOL	0.772743	0.231126
TCGA.W5.AA2T.01A	CHOL	CHOL	0.772587	0.205292
TCGA.W6.AA0S.01A	CHOL	CHOL	0.770648	0.224528
TCGA.W5.AA2R.01A	CHOL	CHOL	0.759756	0.218618
TCGA.4G.AAZO.01A	CHOL	CHOL	0.748525	0.142255
TCGA.W5.AA2O.01A	CHOL	CHOL	0.7446	0.313115
TCGA.ZU.A8S4.01A	CHOL	CHOL	0.731077	0.345809
TCGA.4G.AAZT.01A	CHOL	CHOL	0.731017	0.19861
TCGA.3X.AAVB.01A	CHOL	CHOL	0.721008	0.165128
TCGA.3X.AAV9.01A	CHOL	CHOL	0.70693	0.215932
TCGA.W5.AA2I.01A	CHOL	CHOL	0.680369	0.275003
TCGA.3X.AAVC.01A	CHOL	CHOL	0.665402	0.218948
TCGA.W5.AA2X.01A	CHOL	CHOL	0.628671	0.394157
TCGA.ZH.A8Y6.01A	CHOL	CHOL	0.625837	0.0607543
TCGA.W5.AA39.01A	CHOL	CHOL	0.586824	0.0702022
TCGA.W5.AA2H.01A	CHOL	CHOL	0.345653	0.351331
TCGA.ED.A7PX.01A	LIHC	CHOL.Like	0.806436	0.238118
TCGA.2Y.A9H2.01A	LIHC	CHOL.Like	0.803093	0.243607
TCGA.CC.5260.01A	LIHC	CHOL.Like	0.793071	0.207721
TCGA.FV.A3I0.01A	LIHC	CHOL.Like	0.792156	0.180358
TCGA.K7.AAU7.01A	LIHC	CHOL.Like	0.779894	0.23352
TCGA.BC.A10Q.01A	LIHC	CHOL.Like	0.769524	0.0858818
TCGA.ED.A82E.01A	LIHC	CHOL.Like	0.766681	0.143544
TCGA.G3.A25T.01A	LIHC	CHOL.Like	0.763164	0.19044
TCGA.ED.A97K.01A	LIHC	CHOL.Like	0.753779	0.123421
TCGA.CC.A3MA.01A	LIHC	CHOL.Like	0.743332	0.282839
TCGA.DD.AA3A.01A	LIHC	CHOL.Like	0.73571	0.338473
TCGA.BC.A112.01A	LIHC	CHOL.Like	0.73216	0.297128
TCGA.CC.5261.01A	LIHC	CHOL.Like	0.729815	0.161441
TCGA.DD.AAE0.01A	LIHC	CHOL.Like	0.716365	0.249715
TCGA.ZP.A9D2.01A	LIHC	CHOL.Like	0.71106	0.14303
TCGA.G3.A25Y.01A	LIHC	CHOL.Like	0.706679	0.219188
TCGA.BC.4072.01B	LIHC	CHOL.Like	0.702916	0.0977798
TCGA.G3.A7M6.01A	LIHC	CHOL.Like	0.69755	0.207237
TCGA.DD.A4NA.01A	LIHC	CHOL.Like	0.697109	0.109905
TCGA.DD.A4NS.01A	LIHC	CHOL.Like	0.688218	-0.0874212
TCGA.2Y.A9H5.01A	LIHC	CHOL.Like	0.687905	-0.0197609
TCGA.UB.A7MA.01A	LIHC	CHOL.Like	0.687373	0.240335
TCGA.ED.A66X.01A	LIHC	CHOL.Like	0.686078	0.121432
TCGA.WX.AA44.01A	LIHC	CHOL.Like	0.684334	0.127262
TCGA.WQ.A9G7.01A	LIHC	CHOL.Like	0.679654	0.191368
TCGA.G3.A25X.01A	LIHC	CHOL.Like	0.677109	0.23187
TCGA.DD.AAD1.01A	LIHC	CHOL.Like	0.674624	0.0391378
TCGA.G3.A5SJ.01A	LIHC	CHOL.Like	0.672633	0.202949
TCGA.ED.A627.01A	LIHC	CHOL.Like	0.67162	-0.119844
TCGA.DD.A114.01A	LIHC	CHOL.Like	0.670774	0.178609
TCGA.DD.A4NH.01A	LIHC	CHOL.Like	0.663232	0.127168
TCGA.5C.A9VH.01A	LIHC	CHOL.Like	0.661453	0.0232066
TCGA.DD.AADW.01A	LIHC	CHOL.Like	0.661432	0.179076
TCGA.DD.AAD2.01A	LIHC	Liver.Like	0.658594	-0.065417
TCGA.DD.AAVW.01A	LIHC	Liver.Like	0.656658	-0.116307
TCGA.CC.A3MC.01A	LIHC	Liver.Like	0.655542	0.066307
TCGA.DD.AACN.01A	LIHC	Liver.Like	0.653542	0.0967473
TCGA.DD.AADK.01A	LIHC	Liver.Like	0.647937	-0.0544
TCGA.BC.A10R.01A	LIHC	Liver.Like	0.643349	-0.0894731
TCGA.ED.A4XI.01A	LIHC	Liver.Like	0.64259	-0.303128
TCGA.UB.A7ME.01A	LIHC	Liver.Like	0.638544	0.0303039
TCGA.DD.A1EI.01A	LIHC	Liver.Like	0.635172	0.0615561
TCGA.MI.A75E.01A	LIHC	Liver.Like	0.634927	-0.160502
TCGA.DD.AAVV.01A	LIHC	Liver.Like	0.634372	0.074701
TCGA.DD.AAVS.01A	LIHC	Liver.Like	0.634267	0.0394015
TCGA.DD.A4ND.01A	LIHC	Liver.Like	0.63363	-0.0400679
TCGA.FV.A3R3.01A	LIHC	Liver.Like	0.631071	-0.155916
TCGA.2Y.A9GX.01A	LIHC	Liver.Like	0.630082	-0.0751466
TCGA.BD.A3ER.01A	LIHC	Liver.Like	0.62819	-0.0851445
TCGA.DD.AADI.01A	LIHC	Liver.Like	0.625814	0.130124
TCGA.FV.A3I1.01A	LIHC	Liver.Like	0.624767	-0.0168224
TCGA.DD.A1EH.01A	LIHC	Liver.Like	0.62416	0.128554
TCGA.UB.AA0V.01A	LIHC	Liver.Like	0.62316	-0.213169
TCGA.DD.A113.01A	LIHC	Liver.Like	0.621312	0.031546
TCGA.2Y.A9GW.01A	LIHC	Liver.Like	0.620419	0.01951
TCGA.CC.5262.01A	LIHC	Liver.Like	0.62035	0.136333
TCGA.RC.A7SH.01A	LIHC	Liver.Like	0.619606	0.0946555
TCGA.DD.A1EG.01A	LIHC	Liver.Like	0.619149	0.104961
TCGA.BC.4073.01B	LIHC	Liver.Like	0.618708	0.135516
TCGA.DD.AAW0.01A	LIHC	Liver.Like	0.618326	-0.210375
TCGA.DD.A39X.01A	LIHC	Liver.Like	0.616115	0.0314119
TCGA.PD.A5DF.01A	LIHC	Liver.Like	0.61574	0.032782
TCGA.DD.AAD3.01A	LIHC	Liver.Like	0.614844	-0.218293
TCGA.GJ.A3OU.01A	LIHC	Liver.Like	0.614331	0.129425
TCGA.DD.AACU.01A	LIHC	Liver.Like	0.614238	-0.0884209
TCGA.HP.A5MZ.01A	LIHC	Liver.Like	0.613959	-0.146702
TCGA.UB.AA0U.01A	LIHC	Liver.Like	0.613235	0.0102953
TCGA.G3.A25V.01A	LIHC	Liver.Like	0.61245	-0.18814
TCGA.DD.AAVR.01A	LIHC	Liver.Like	0.611013	0.00216828
TCGA.ED.A7XP.01A	LIHC	Liver.Like	0.609668	0.0591094
TCGA.T1.A6J8.01A	LIHC	Liver.Like	0.609337	-0.140876
TCGA.DD.A3A9.01A	LIHC	Liver.Like	0.609029	0.0671418
TCGA.BD.A3EP.01A	LIHC	Liver.Like	0.608305	0.0791142
TCGA.BC.A110.01A	LIHC	Liver.Like	0.608301	-0.103039
TCGA.K7.A5RF.01A	LIHC	Liver.Like	0.607315	-0.396212
TCGA.2Y.A9GS.01A	LIHC	Liver.Like	0.605527	0.127091
TCGA.DD.A4NJ.01A	LIHC	Liver.Like	0.604895	0.0668173
TCGA.O8.A75V.01A	LIHC	Liver.Like	0.60464	-0.0699459
TCGA.GJ.A9DB.01A	LIHC	Liver.Like	0.603743	-0.140463
TCGA.FV.A2QQ.01A	LIHC	Liver.Like	0.602598	-0.0280055
TCGA.DD.AAVZ.01A	LIHC	Liver.Like	0.602256	0.00104202
TCGA.BC.A10X.01A	LIHC	Liver.Like	0.601897	-0.245387
TCGA.DD.AAC9.01A	LIHC	Liver.Like	0.599959	-0.102314
TCGA.DD.AADP.01A	LIHC	Liver.Like	0.59896	-0.0645231
TCGA.EP.A3JL.01A	LIHC	Liver.Like	0.59809	0.0638701
TCGA.2Y.A9H6.01A	LIHC	Liver.Like	0.598014	-0.111497
TCGA.DD.A119.01A	LIHC	Liver.Like	0.597207	-0.00349935
TCGA.ZS.A9CD.01A	LIHC	Liver.Like	0.597099	-0.0983593
TCGA.DD.AAEG.01A	LIHC	Liver.Like	0.595404	-0.036407
TCGA.DD.A4NB.01A	LIHC	Liver.Like	0.595288	-0.0622867
TCGA.ZP.A9CZ.01A	LIHC	Liver.Like	0.593884	0.104302
TCGA.KR.A7K2.01A	LIHC	Liver.Like	0.59385	0.00794267
TCGA.DD.AAE7.01A	LIHC	Liver.Like	0.589619	-0.162193
TCGA.FV.A495.01A	LIHC	Liver.Like	0.58846	-0.010317
TCGA.K7.A6G5.01A	LIHC	Liver.Like	0.587738	-0.223358
TCGA.G3.A5SM.01A	LIHC	Liver.Like	0.586206	-0.200422
TCGA.DD.A1EC.01A	LIHC	Liver.Like	0.586039	0.133912
TCGA.ZP.A9D1.01A	LIHC	Liver.Like	0.585533	-0.0595094
TCGA.DD.A118.01A	LIHC	Liver.Like	0.585475	0.0185663
TCGA.FV.A2QR.01A	LIHC	Liver.Like	0.585006	-0.123053
TCGA.XR.A8TD.01A	LIHC	Liver.Like	0.583998	0.0237867
TCGA.WQ.AB4B.01A	LIHC	Liver.Like	0.583404	-0.0433671
TCGA.G3.A3CH.01A	LIHC	Liver.Like	0.582775	-0.113123
TCGA.G3.A7M7.01A	LIHC	Liver.Like	0.582382	-0.0390475
TCGA.ZP.A9CV.01A	LIHC	Liver.Like	0.581468	-0.145742
TCGA.ED.A459.01A	LIHC	Liver.Like	0.580881	0.0874133
TCGA.BC.A10S.01A	LIHC	Liver.Like	0.580756	-0.0716889
TCGA.XR.A8TG.01A	LIHC	Liver.Like	0.580536	-0.0315018
TCGA.UB.A7MD.01A	LIHC	Liver.Like	0.580364	-0.019701
TCGA.RC.A6M5.01A	LIHC	Liver.Like	0.579817	-0.0597796
TCGA.BC.A10T.01A	LIHC	Liver.Like	0.57797	-0.0123851
TCGA.KR.A7K0.01A	LIHC	Liver.Like	0.576886	-0.0415838
TCGA.DD.AACT.01A	LIHC	Liver.Like	0.574699	-0.109233
TCGA.DD.AACI.01A	LIHC	Liver.Like	0.573916	0.05796
TCGA.ZP.A9CY.01A	LIHC	Liver.Like	0.573324	-0.361039
TCGA.DD.A4NL.01A	LIHC	Liver.Like	0.573051	-0.379009
TCGA.DD.AADA.01A	LIHC	Liver.Like	0.573047	-0.0381885
TCGA.DD.AADV.01A	LIHC	Liver.Like	0.572896	-0.0473782
TCGA.CC.A3MB.01A	LIHC	Liver.Like	0.572501	0.120284
TCGA.5R.AA1D.01A	LIHC	Liver.Like	0.572044	0.0910126
TCGA.DD.A4NQ.01A	LIHC	Liver.Like	0.571658	0.136203
TCGA.DD.A4NO.01A	LIHC	Liver.Like	0.571289	-0.115886
TCGA.DD.AADM.01A	LIHC	Liver.Like	0.571093	0.0299296
TCGA.XR.A8TC.01A	LIHC	Liver.Like	0.570252	0.00236305
TCGA.ED.A7XO.01A	LIHC	Liver.Like	0.569245	-0.0491716
TCGA.ED.A7PY.01A	LIHC	Liver.Like	0.569101	0.00382593
TCGA.BC.A216.01A	LIHC	Liver.Like	0.568039	0.142635
TCGA.DD.A115.01A	LIHC	Liver.Like	0.567931	-0.115491
TCGA.EP.A2KC.01A	LIHC	Liver.Like	0.565823	-0.0027406
TCGA.DD.AAEK.01A	LIHC	Liver.Like	0.565702	-0.16499
TCGA.5R.AAAM.01A	LIHC	Liver.Like	0.565608	-0.312679
TCGA.DD.AACY.01A	LIHC	Liver.Like	0.564771	-0.0489931
TCGA.DD.AADY.01A	LIHC	Liver.Like	0.564421	-0.0405676
TCGA.G3.A3CG.01A	LIHC	Liver.Like	0.564358	-0.110608
TCGA.G3.A25Z.01A	LIHC	Liver.Like	0.562952	-0.0369864
TCGA.MI.A75I.01A	LIHC	Liver.Like	0.562639	0.0742469
TCGA.ES.A2HT.01A	LIHC	Liver.Like	0.56235	-0.114268
TCGA.CC.A7IF.01A	LIHC	Liver.Like	0.56153	-0.0407967
TCGA.DD.A4NE.01A	LIHC	Liver.Like	0.561506	0.0253148
TCGA.G3.A7M8.01A	LIHC	Liver.Like	0.559254	-0.226177
TCGA.DD.A4NG.01A	LIHC	Liver.Like	0.558404	0.0381709
TCGA.DD.A1EK.01A	LIHC	Liver.Like	0.557677	-0.249281
TCGA.BC.A10U.01A	LIHC	Liver.Like	0.556881	-0.0344451
TCGA.RC.A7SK.01A	LIHC	Liver.Like	0.555699	-0.152789
TCGA.DD.A4NV.01A	LIHC	Liver.Like	0.553187	-0.211296
TCGA.GJ.A6C0.01A	LIHC	Liver.Like	0.553164	-0.0204529
TCGA.ZP.A9D0.01A	LIHC	Liver.Like	0.552911	-0.129236
TCGA.DD.A73A.01A	LIHC	Liver.Like	0.549791	-0.163857
TCGA.EP.A3RK.01A	LIHC	Liver.Like	0.548869	0.136606
TCGA.DD.A1ED.01A	LIHC	Liver.Like	0.548236	-0.218074
TCGA.2Y.A9HB.01A	LIHC	Liver.Like	0.546252	-0.143219
TCGA.DD.A3A3.01A	LIHC	Liver.Like	0.546009	-0.0166097
TCGA.4R.AA8I.01A	LIHC	Liver.Like	0.544834	-0.037731
TCGA.RC.A7SB.01A	LIHC	Liver.Like	0.544813	-0.116561
TCGA.ED.A8O5.01A	LIHC	Liver.Like	0.544452	0.0818684
TCGA.DD.AACC.01A	LIHC	Liver.Like	0.544344	0.0660432
TCGA.DD.AAEE.01A	LIHC	Liver.Like	0.544131	0.019397
TCGA.ED.A7PZ.01A	LIHC	Liver.Like	0.543679	0.13231
TCGA.LG.A9QD.01A	LIHC	Liver.Like	0.543444	-0.146756
TCGA.RC.A7SF.01A	LIHC	Liver.Like	0.543146	-0.0808322
TCGA.NI.A8LF.01A	LIHC	Liver.Like	0.543128	-0.238055
TCGA.BW.A5NO.01A	LIHC	Liver.Like	0.542889	0.0144116
TCGA.2Y.A9H8.01A	LIHC	Liver.Like	0.540221	0.0218357
TCGA.G3.AAV1.01A	LIHC	Liver.Like	0.539653	0.0463259
TCGA.HP.A5N0.01A	LIHC	Liver.Like	0.538419	-0.23461
TCGA.CC.5259.01A	LIHC	Liver.Like	0.538178	0.0493783
TCGA.DD.A73G.01A	LIHC	Liver.Like	0.536467	0.033657
TCGA.DD.AADJ.01A	LIHC	Liver.Like	0.535809	-0.0322774
TCGA.DD.AACO.01A	LIHC	Liver.Like	0.535477	0.00521173
TCGA.DD.A116.01A	LIHC	Liver.Like	0.535424	0.0181462
TCGA.DD.A3A5.01A	LIHC	Liver.Like	0.534877	-0.116419
TCGA.2Y.A9H3.01A	LIHC	Liver.Like	0.534739	0.0303762
TCGA.G3.A3CI.01A	LIHC	Liver.Like	0.534665	-0.315084
TCGA.DD.AACD.01A	LIHC	Liver.Like	0.534634	0.0538929
TCGA.BC.A69I.01A	LIHC	Liver.Like	0.534355	-0.11363
TCGA.CC.A9FS.01A	LIHC	Liver.Like	0.534231	0.0206065
TCGA.2Y.A9H9.01A	LIHC	Liver.Like	0.532838	-0.148764
TCGA.2Y.A9GU.01A	LIHC	Liver.Like	0.531792	-0.103942
TCGA.DD.AAED.01A	LIHC	Liver.Like	0.530888	0.0571188
TCGA.K7.A5RG.01A	LIHC	Liver.Like	0.530627	0.0826647
TCGA.G3.A5SI.01A	LIHC	Liver.Like	0.530602	0.0539394
TCGA.2Y.A9GV.01A	LIHC	Liver.Like	0.53012	-0.252464
TCGA.KR.A7K8.01A	LIHC	Liver.Like	0.529376	-0.0100213
TCGA.MI.A75C.01A	LIHC	Liver.Like	0.528738	0.0765133
TCGA.FV.A23B.01A	LIHC	Liver.Like	0.528297	0.0606544
TCGA.DD.A11D.01A	LIHC	Liver.Like	0.528138	-0.33863
TCGA.2Y.A9HA.01A	LIHC	Liver.Like	0.527915	0.0268599
TCGA.BC.A3KF.01A	LIHC	Liver.Like	0.527724	-0.0987122
TCGA.XR.A8TE.01A	LIHC	Liver.Like	0.527619	0.0605891
TCGA.DD.A1EE.01A	LIHC	Liver.Like	0.527363	0.0654861
TCGA.DD.A39Z.01A	LIHC	Liver.Like	0.526934	0.0402856
TCGA.DD.A11C.01A	LIHC	Liver.Like	0.526576	-0.0543566
TCGA.G3.AAUZ.01A	LIHC	Liver.Like	0.526446	-0.0551342
TCGA.DD.AACS.01A	LIHC	Liver.Like	0.526034	-0.011286
TCGA.G3.A5SL.01A	LIHC	Liver.Like	0.525636	-0.0942752
TCGA.DD.AAVP.01A	LIHC	Liver.Like	0.525359	0.0477597
TCGA.DD.A4NI.01A	LIHC	Liver.Like	0.525086	-0.26948
TCGA.LG.A9QC.01A	LIHC	Liver.Like	0.524552	-0.0476514
TCGA.ZS.A9CG.01A	LIHC	Liver.Like	0.524074	-0.158654
TCGA.RC.A7S9.01A	LIHC	Liver.Like	0.524016	0.125664
TCGA.DD.A3A7.01A	LIHC	Liver.Like	0.523939	0.106584
TCGA.UB.A7MF.01A	LIHC	Liver.Like	0.523308	0.119282
TCGA.WX.AA47.01A	LIHC	Liver.Like	0.523006	0.121952
TCGA.CC.A9FW.01A	LIHC	Liver.Like	0.522857	0.135385
TCGA.DD.A3A1.01A	LIHC	Liver.Like	0.521942	-0.00348397
TCGA.DD.AADO.01A	LIHC	Liver.Like	0.521783	0.112462
TCGA.MR.A520.01A	LIHC	Liver.Like	0.521252	-0.324209
TCGA.DD.AACK.01A	LIHC	Liver.Like	0.51963	-0.0042833
TCGA.DD.AAVU.01A	LIHC	Liver.Like	0.519322	0.0635563
TCGA.FV.A496.01A	LIHC	Liver.Like	0.518225	-0.0487202
TCGA.G3.AAV3.01A	LIHC	Liver.Like	0.51732	0.0255371
TCGA.2Y.A9GT.01A	LIHC	Liver.Like	0.517157	-0.286307
TCGA.DD.AAVX.01A	LIHC	Liver.Like	0.515561	-0.0206903
TCGA.2Y.A9H4.01A	LIHC	Liver.Like	0.515443	0.0211181
TCGA.DD.A73F.01A	LIHC	Liver.Like	0.515426	-0.109459
TCGA.DD.AACF.01A	LIHC	Liver.Like	0.515134	0.0802318
TCGA.FV.A3R2.01A	LIHC	Liver.Like	0.515098	-0.0345574
TCGA.DD.AADR.01A	LIHC	Liver.Like	0.514189	0.0429078
TCGA.DD.AAW3.01A	LIHC	Liver.Like	0.513272	-0.00883079
TCGA.DD.AAD8.01A	LIHC	Liver.Like	0.513178	0.004477
TCGA.ES.A2HS.01A	LIHC	Liver.Like	0.512959	-0.103205
TCGA.DD.AAW2.01A	LIHC	Liver.Like	0.512312	-0.056408
TCGA.DD.AADL.01A	LIHC	Liver.Like	0.511921	-0.0725586
TCGA.DD.AACA.02A	LIHC	Liver.Like	0.511672	-0.0138138
TCGA.2Y.A9H1.01A	LIHC	Liver.Like	0.511094	-0.0396867
TCGA.MI.A75G.01A	LIHC	Liver.Like	0.510389	-0.0974266
TCGA.DD.AAEI.01A	LIHC	Liver.Like	0.509765	-0.0548583
TCGA.3K.AAZ8.01A	LIHC	Liver.Like	0.509749	-0.0598337
TCGA.DD.AAE2.01A	LIHC	Liver.Like	0.507192	-0.140655
TCGA.DD.AAEH.01A	LIHC	Liver.Like	0.50643	-0.0360783
TCGA.DD.A11B.01A	LIHC	Liver.Like	0.506184	-0.165673
TCGA.DD.A4NK.01A	LIHC	Liver.Like	0.505918	-0.20733
TCGA.MI.A75H.01A	LIHC	Liver.Like	0.505683	0.00825629
TCGA.DD.AACE.01A	LIHC	Liver.Like	0.505327	-0.0874363
TCGA.BC.A10Y.01A	LIHC	Liver.Like	0.50518	0.0339161
TCGA.BC.A217.01A	LIHC	Liver.Like	0.504612	0.143131
TCGA.EP.A26S.01A	LIHC	Liver.Like	0.504082	-0.0598115
TCGA.DD.AADQ.01A	LIHC	Liver.Like	0.503374	0.0651825
TCGA.DD.A3A8.01A	LIHC	Liver.Like	0.502812	-0.188398
TCGA.DD.AADU.01A	LIHC	Liver.Like	0.502731	-0.0804451
TCGA.DD.A11A.01A	LIHC	Liver.Like	0.50265	-0.0624864
TCGA.G3.AAV0.01A	LIHC	Liver.Like	0.502075	-0.107761
TCGA.DD.AAE3.01A	LIHC	Liver.Like	0.501233	-0.0665147
TCGA.ZS.A9CF.01A	LIHC	Liver.Like	0.500889	-0.0899524
TCGA.DD.A4NP.01A	LIHC	Liver.Like	0.50082	-0.175594
TCGA.WX.AA46.01A	LIHC	Liver.Like	0.500638	-0.167056
TCGA.2Y.A9H7.01A	LIHC	Liver.Like	0.499645	0.0742337
TCGA.DD.AACA.01A	LIHC	Liver.Like	0.499606	0.0661939
TCGA.WJ.A86L.01A	LIHC	Liver.Like	0.499429	-0.0699054
TCGA.BD.A2L6.01A	LIHC	Liver.Like	0.49909	-0.0499398
TCGA.G3.AAV2.01A	LIHC	Liver.Like	0.499011	-0.0730299
TCGA.DD.AAE1.01A	LIHC	Liver.Like	0.496089	0.0352071
TCGA.NI.A4U2.01A	LIHC	Liver.Like	0.494913	-0.133625
TCGA.DD.AAW1.01A	LIHC	Liver.Like	0.493944	-0.136622
TCGA.DD.AACQ.01A	LIHC	Liver.Like	0.493601	-0.0381035
TCGA.DD.AACJ.01A	LIHC	Liver.Like	0.493317	0.0269721
TCGA.G3.A3CK.01A	LIHC	Liver.Like	0.493117	-0.0528369
TCGA.CC.A7IH.01A	LIHC	Liver.Like	0.492807	-0.0520098
TCGA.LG.A6GG.01A	LIHC	Liver.Like	0.492593	-0.173339
TCGA.DD.AAE4.01A	LIHC	Liver.Like	0.49242	-0.0410512
TCGA.EP.A2KB.01A	LIHC	Liver.Like	0.492237	0.085498
TCGA.UB.A7MC.01A	LIHC	Liver.Like	0.492067	0.1338
TCGA.DD.AACX.01A	LIHC	Liver.Like	0.491922	0.00663452
TCGA.RC.A6M4.01A	LIHC	Liver.Like	0.489655	-0.066767
TCGA.G3.A3CJ.01A	LIHC	Liver.Like	0.488275	-0.0671776
TCGA.DD.A3A4.01A	LIHC	Liver.Like	0.488027	-0.0400893
TCGA.UB.A7MB.01A	LIHC	Liver.Like	0.487771	0.0928679
TCGA.EP.A12J.01A	LIHC	Liver.Like	0.484386	-0.127888
TCGA.2Y.A9H0.01A	LIHC	Liver.Like	0.484215	0.103551
TCGA.ZS.A9CF.02A	LIHC	Liver.Like	0.483021	0.071497
TCGA.G3.A5SK.01A	LIHC	Liver.Like	0.482975	-0.231727
TCGA.DD.AACW.01A	LIHC	Liver.Like	0.482777	0.141223
TCGA.ZS.A9CE.01A	LIHC	Liver.Like	0.482079	-0.183745
TCGA.BC.A5W4.01A	LIHC	Liver.Like	0.48166	-0.0104019
TCGA.DD.A73C.01A	LIHC	Liver.Like	0.479149	-0.136422
TCGA.DD.AAEA.01A	LIHC	Liver.Like	0.478466	0.0163804
TCGA.DD.A1EB.01A	LIHC	Liver.Like	0.47767	-0.166518
TCGA.G3.A25S.01A	LIHC	Liver.Like	0.476868	0.120096
TCGA.2Y.A9GZ.01A	LIHC	Liver.Like	0.476001	-0.163422
TCGA.ZP.A9D4.01A	LIHC	Liver.Like	0.472468	-0.0802925
TCGA.DD.A1EA.01A	LIHC	Liver.Like	0.4724	-0.0260238
TCGA.XR.A8TF.01A	LIHC	Liver.Like	0.471275	0.104753
TCGA.G3.A7M5.01A	LIHC	Liver.Like	0.471005	-0.106096
TCGA.DD.A73E.01A	LIHC	Liver.Like	0.470007	0.0287191
TCGA.DD.AADG.01A	LIHC	Liver.Like	0.47	-0.10962
TCGA.DD.A4NF.01A	LIHC	Liver.Like	0.469921	-0.0535283
TCGA.DD.AAEB.01A	LIHC	Liver.Like	0.466016	-0.0917313
TCGA.CC.A7IL.01A	LIHC	Liver.Like	0.46424	-0.126452
TCGA.DD.AAVY.01A	LIHC	Liver.Like	0.463175	-0.0789895
TCGA.DD.A39W.01A	LIHC	Liver.Like	0.461833	0.0237007
TCGA.G3.A25U.01A	LIHC	Liver.Like	0.459926	0.0431108
TCGA.DD.AAE9.01A	LIHC	Liver.Like	0.458752	-0.0182721
TCGA.DD.AACA.02B	LIHC	Liver.Like	0.458543	0.13299
TCGA.G3.AAV4.01A	LIHC	Liver.Like	0.457864	0.00950838
TCGA.5R.AA1C.01A	LIHC	Liver.Like	0.455695	0.0261035
TCGA.DD.A73B.01A	LIHC	Liver.Like	0.455567	-0.0395746
TCGA.DD.AAE6.01A	LIHC	Liver.Like	0.453243	0.0477204
TCGA.DD.AAD6.01A	LIHC	Liver.Like	0.452605	0.143673
TCGA.DD.AADS.01A	LIHC	Liver.Like	0.452535	-0.0908413
TCGA.DD.A3A6.01A	LIHC	Liver.Like	0.45228	0.0943869
TCGA.DD.A3A2.01A	LIHC	Liver.Like	0.450551	-0.185645
TCGA.DD.AADF.01A	LIHC	Liver.Like	0.450291	0.0285088
TCGA.G3.A6UC.01A	LIHC	Liver.Like	0.448447	-0.149527
TCGA.DD.AACV.01A	LIHC	Liver.Like	0.445525	-0.00572058
TCGA.BC.A10Z.01A	LIHC	Liver.Like	0.442828	-0.0402813
TCGA.DD.AAD0.01A	LIHC	Liver.Like	0.431337	-0.006455
TCGA.DD.A73D.01A	LIHC	Liver.Like	0.424756	0.0528661
TCGA.CC.A9FV.01A	LIHC	Liver.Like	0.414512	0.0903501
