# Supplementary material for: Genomic characterization of rare molecular subclasses of hepatocellular carcinoma
Source: Commun Biol. 2021 Oct 4;4:1150. doi: 10.1038/s42003-021-02674-1 (PMC8490450; doi:10.1038/s42003-021-02674-1)
Supplement: Supplementary file 4 — Supplementary Data 2 [file 42003_2021_2674_MOESM4_ESM.xlsx]

## Sheet: Supplementary Table 2
Supplementary Data 2: 150 gene classifier with corresponding subgroup centroid values
	Blast.Like	CAA.Like	HCC
KNG1|3827	-0.261863	-0.261863	0.246312
RAN|5901	0.556001	0.0403348	0.0403348
SH2D3A|10045	0.216856	2.11415	0.216856
RTP3|83597	-0.59895	-0.59895	0.248484
GLYCTK|132158	-0.0238508	-1.44564	-0.0238508
SLC47A1|55244	-0.135662	-2.04236	-0.135662
C1orf126|200197	0.0477298	2.10592	0.0477298
GHR|2690	-1.46738	-0.0181221	-0.0181221
NOP56|10528	0.723524	0.042917	0.042917
ACOX2|8309	-0.133083	-0.133083	0.252729
MASP2|10747	-0.504958	-0.504958	0.105689
BDH1|622	-0.217867	-0.217867	0.211059
CYP2C8|1558	-2.54122	-0.344618	-0.344618
CEP55|55165	1.19416	-0.0288664	-0.0288664
DMGDH|29958	-0.153427	-0.153427	0.326298
LDHD|197257	-0.166157	-0.166157	0.280011
CTBP2|1488	0.220197	1.53653	0.220197
PXMP2|5827	-0.0364812	-1.39058	-0.0364812
RBP4|5950	-0.231059	-0.231059	0.234395
G6PD|2539	1.43666	0.200139	0.200139
HSD17B6|8630	-0.384774	-0.384774	0.236734
MST1|4485	-0.209564	-1.85993	-0.209564
DEPDC7|91614	-0.100092	-1.70623	-0.100092
VEPH1|79674	0.121652	2.95393	0.121652
ABCB4|5244	-0.212848	-0.212848	0.352969
TAT|6898	-0.433036	-0.433036	0.563338
ACAT1|38	0.00368896	0.00368896	0.29628
POLD1|5424	0.666235	0.0326913	0.0326913
KDM1A|23028	0.510728	0.0495852	0.0495852
SFPQ|6421	0.461151	0.0485455	0.0485455
OGDHL|55753	-2.10475	-0.21151	-0.21151
TMEM195|392636	-0.126474	-1.76749	-0.126474
REPS2|9185	-1.02532	-0.0788296	-0.0788296
ITIH5|80760	0.346576	3.67434	0.346576
FAH|2184	-0.035285	-0.035285	0.240418
LMNB2|84823	0.673476	0.0460438	0.0460438
PLG|5340	-0.175952	-2.44511	-0.175952
PROM1|8842	0.251511	3.96514	0.251511
FA2H|79152	0.134628	3.03523	0.134628
ANXA3|306	0.0378121	2.74109	0.0378121
HAGH|3029	-0.0275686	-0.0275686	0.278683
ACBD4|79777	-0.818887	0.00373999	0.00373999
ACSM2B|348158	-0.433304	-0.433304	0.136345
CPN2|1370	-0.252804	-0.252804	0.246497
MOSC2|54996	-0.0567541	-0.0567541	0.235335
CDCA4|55038	0.849714	0.0729883	0.0729883
EPS8L1|54869	0.42928	3.28917	0.42928
APOC4|346	-0.373751	-0.373751	0.343162
CYP4F2|8529	-2.20472	-0.445934	-0.445934
CDC20|991	1.38408	-0.0799574	-0.0799574
CDO1|1036	-0.358581	-0.358581	0.199739
CES2|8824	-0.223763	-0.223763	0.246003
CYB5A|1528	-0.115462	-0.115462	0.207539
HPR|3250	-0.234996	-0.234996	0.410979
BEND3|57673	0.875397	0.10876	0.10876
SGOL2|151246	0.935996	-0.0503446	-0.0503446
ITPR3|3710	0.0634787	2.58614	0.0634787
MAPRE1|22919	0.492505	0.0372976	0.0372976
LOC255167|255167	-3.70749	-0.722592	-0.722592
GYS2|2998	-2.78498	-0.527687	-0.527687
CKS2|1164	0.849795	0.013607	0.013607
SPEG|10290	0.205016	2.70196	0.205016
INSIG1|3638	-1.26101	-0.0132416	-0.0132416
AGXT|189	-0.271198	-0.271198	0.30795
C1S|716	-0.0929129	-0.0929129	0.233033
SFXN5|94097	0.00510892	-1.02836	0.00510892
C6|729	-2.06809	-0.270097	-0.270097
RHOV|171177	0.0838262	3.05636	0.0838262
LIMS2|55679	-1.08436	-0.114852	-0.114852
HPX|3263	-0.126433	-0.126433	0.397187
SERPING1|710	-0.0325057	-0.0325057	0.299421
SLC10A1|6554	-0.49251	-0.49251	0.560413
F11|2160	-0.10261	-0.10261	0.320569
IYD|389434	-1.89715	-0.263326	-0.263326
NAP1L1|4673	0.627279	0.0234368	0.0234368
AGMAT|79814	-0.0652268	-1.48145	-0.0652268
PGRMC1|10857	0.0582489	0.0582489	0.350045
SCTR|6344	0.296709	3.69937	0.296709
SUCLG2|8801	-0.619096	0.0348423	0.0348423
SERPINC1|462	-0.388214	-0.388214	0.281412
GLYATL1|92292	-0.302678	-0.302678	0.394725
ANXA4|307	0.106917	1.26619	0.106917
KIF2C|11004	1.26995	-0.137784	-0.137784
CDR2L|30850	0.158133	1.52917	0.158133
CDC25A|993	1.14761	-0.0709558	-0.0709558
NCAPD2|9918	0.804507	0.0812502	0.0812502
UGP2|7360	-0.679813	0.0842847	0.0842847
METTL7A|25840	-0.032226	-0.032226	0.258347
C2|717	-0.060238	-1.40854	-0.060238
C5orf4|10826	-1.10085	-0.0942271	-0.0942271
PEBP1|5037	-0.114855	-1.17534	-0.114855
C16orf45|89927	-1.16408	-0.0853806	-0.0853806
SAR1B|51128	-0.0174002	-0.0174002	0.227176
C3orf52|79669	-0.0424508	2.6449	-0.0424508
SELENBP1|8991	-0.0592795	-1.67455	-0.0592795
EPHX1|2052	-0.175416	-0.175416	0.240058
TF|7018	-0.177941	-2.32697	-0.177941
SLC22A3|6581	-0.158091	-2.164	-0.158091
SARDH|1757	-0.119564	-1.65284	-0.119564
ALDH5A1|7915	-0.811037	-0.0193592	-0.0193592
AGXT2L1|64850	-0.241394	-0.241394	0.455961
LAMC2|3918	0.203071	3.40116	0.203071
SLC28A1|9154	-2.62869	-0.443926	-0.443926
SLC27A5|10998	-0.238987	-0.238987	0.437425
RCC2|55920	0.053659	0.053659	-0.154452
F2|2147	-0.198224	-2.04039	-0.198224
ITGB4|3691	0.170191	1.99245	0.170191
PFKFB1|5207	-0.476549	-0.476549	0.202942
VTCN1|79679	0.153851	3.62006	0.153851
HDAC2|3066	0.55934	0.0399286	0.0399286
BHMT2|23743	-0.173872	-2.24116	-0.173872
CYP4F3|4051	-0.190314	-0.190314	0.274859
HAO1|54363	-0.268885	-0.268885	0.249849
AURKB|9212	1.2362	-0.085726	-0.085726
TMEM132A|54972	0.141028	2.02275	0.141028
TUBA1B|10376	0.602572	0.0149776	0.0149776
QPRT|23475	-0.0893164	-1.34211	-0.0893164
PIPOX|51268	-0.28329	-0.28329	0.13857
SEC14L2|23541	-1.36175	0.0774651	0.0774651
ITGA3|3675	0.155956	1.99713	0.155956
MAT1A|4143	-0.204097	-1.98488	-0.204097
SIGMAR1|10280	0.00791547	-0.970257	0.00791547
ITIH4|3700	-0.180931	-0.180931	0.288596
MARCKS|4082	0.709771	-0.0684934	-0.0684934
APOC1|341	-0.0969017	-1.79931	-0.0969017
AMDHD1|144193	-0.0428447	-1.93867	-0.0428447
GLYAT|10249	-0.703852	-0.703852	0.27386
F13B|2165	-0.29011	-0.29011	0.23368
ACSM2A|123876	-0.478789	-0.478789	0.154372
PC|5091	-0.0638625	-1.55325	-0.0638625
STARD5|80765	-0.876906	0.0724645	0.0724645
SLC41A2|84102	-1.08667	-0.0492838	-0.0492838
SLC22A1|6580	-3.20758	-0.363056	-0.363056
C9orf140|89958	1.33068	0.0476503	0.0476503
ABHD6|57406	-0.0403353	-1.25821	-0.0403353
KIF3C|3797	0.0827398	1.4948	0.0827398
APOC3|345	-0.224943	-0.224943	0.366362
CYP2A6|1548	-3.68805	-0.39509	-0.39509
DHTKD1|55526	-0.0456012	-0.0456012	0.253287
HFE2|148738	-0.377055	-3.1078	-0.377055
SORBS2|8470	-1.11601	-0.0925118	-0.0925118
ABAT|18	-0.132991	-0.132991	0.310581
CCDC74B|91409	-0.0590181	1.70948	-0.0590181
MYBL2|4605	1.58058	-0.0851073	-0.0851073
PHF19|26147	0.783296	0.019983	0.019983
ALDH2|217	0.00630768	0.00630768	0.358865
PMEPA1|56937	0.156583	2.2309	0.156583
KLF15|28999	-0.178482	-1.65166	-0.178482
XDH|7498	-1.8572	-0.199933	-0.199933
PCK2|5106	-0.0675233	-0.0675233	0.356696
